# Supplementary material for: Automated Electrophysiological and Pharmacological Evaluation of Human Pluripotent Stem Cell-Derived Cardiomyocytes
Source: Stem Cells Dev. 2016 Feb 23;25(6):439–52. doi: 10.1089/scd.2015.0253 (PMC4790208; doi:10.1089/scd.2015.0253)
Supplement: Supplemental data [file Supp_Video2.zip]

Archive with 2 entries (2 files):
- Supp_Video2.avi
- Supp_Video2.pdf
